# Supplementary material for: Effectiveness and Safety of Immunosuppressants and Biological Therapy for Chronic Spontaneous Urticaria: A Network Meta-Analysis
Source: Biomedicines. 2022 Sep 1;10(9):2152. doi: 10.3390/biomedicines10092152 (PMC9496015; doi:10.3390/biomedicines10092152)
Supplement: Supplementary file 1 [file biomedicines-10-02152-s001.zip]

Archive with 1 entries (1 files):
- biomedicines-1853844-supplementary.pdf
